# Supplementary material for: Predictive Value of Precision-Cut Lung Slices for the Susceptibility of Three Animal Species for SARS-CoV-2 and Validation in a Refined Hamster Model
Source: Pathogens. 2021 Jun 30;10(7):824. doi: 10.3390/pathogens10070824 (PMC8308566; doi:10.3390/pathogens10070824)
Supplement: Supplementary file 1 [file pathogens-10-00824-s001.zip]

Archive with 1 entries (1 files):
- pathogens-1234020-suppl-final.pdf
